# Supplementary material for: Hepatic Stellate Cells Antagonize Sorafenib-Induced Ferroptosis in Hepatocellular Carcinoma by Upregulating the LINC00152/HSPB1 Axis
Source: Cancers (Basel). 2026 Jun 29;18(13):2106. doi: 10.3390/cancers18132106 (PMC13359692; doi:10.3390/cancers18132106)
Supplement: Supplementary file 1 [file cancers-18-02106-s001.zip]

Archive with 1 entries (1 files):
- cancers-4347486-supplementary.pdf
